# Supplementary material for: Prolonged Maternal Zika Viremia as a Marker of Adverse Perinatal Outcomes
Source: Emerg Infect Dis. 2021 Feb;27(2):490–8. doi: 10.3201/eid2702.200684 (PMC7853546; doi:10.3201/eid2702.200684)
Supplement: Appendix 1 — Additional information on prolonged maternal Zika viremia as a marker of adverse perinatal outcomes. [file 20-0684-Techapp-s1.xlsx]

## Sheet: Appendix 1 Table 1
Article DOI: https://doi.org/10.3201/eid2702.200684
Prolonged Maternal Zika Viremia as a Marker of Adverse Perinatal Outcomes
Appendix 1 Table 1. Extended definition of Congenital Zika Syndrome
		Major signs	Minor signs
Imaging / Birth defects (US, MRI, CT-scan, autopsy)	Cerebral	Fetal brain disruption sequence
		Severe microcephaly (<-3SD)	Mild microcephaly (-2;-3SD)
		Ventriclomegaly >12mm	Mild ventriculomegaly (10-12mm)
		Increased cisterna magna (>10mm)	Subependymal cysts
		Multiple linear of punctiform calcifications	Isolated intracerebral calcification
		Dys/agenesis of corpus callosum	Hypoplasia of corpus callosum
		Vermian dysgenesis	Vermian hypoplasia
		Brainstem dysgenesis	Lenticulostriate vessels vasculopathy
		Porencephaly	Choroid plexus cysts
		Periventricular cystic lesions	Irregular periventricular halo
		MCD	Intraventricular adhesions
	Extra-cerebral	Fetal hydrops	Oligo/Polyhydramnios
		Arthrogryposis	IUGR
		Ocular anomalies	Hyperechogenic bowel
			Ascite, subcutaneous edema
			Placentomegaly >40mm
			Hepato/splenomegaly
Clinical signs		Hypertonia	Hypotonia
		Swallowing disorder	SGA
		HC < -3SD	HC [-2SD; -3SD]
		Arthrogryposis	Partial immobilism
		Epilepsy	Hepato/splenomegaly
			Jaundice
			Tremors and extrapyramidal symptoms
			Cognitive disabilities
			Hyperexcitability, impatient crying
Ocular anomalies		Microphtalmia	Cataracts
		Coloboma	Posterior anomalies
			Chorioretinal atrophy
			Focal pigmentary mottling
			Optic nerve hypoplasia / atrophy
Biological parameters			Hb < 140 g/L
			AST > 100 UI/L
			ALT > 100 UI/L

## Sheet: Appendix 1 Table 2
Appendix 1 Table 2. Details of positive molecular testing in pregnant women
	Prolonged viremia: ongoing detection > 30 days
Cases	Reason for RT-PCR testing	Maternal infection diagnosis					1st follow-up				2nd follow-up				3rd follow-up				4th follow-up			Fetal / neonatal outcome
		GA	RT-PCR	CT	sample	GA	RT-PCR	CT	sample	GA	RT-PCR	CT	sample	GA	RT-PCR	CT	sample	GA	RT-PCR	CT	sample	Congenital infection	Fetal demise	CNS anomalies
2	Fetal anomaly (23w)	23	positive	35	serum	27	positive	33	serum	/				/				/				yes	no	yes
7	Exposure 7d before	23	positive	31	serum	27	positive	31	serum	32	negative	>37	serum	40	negative	>37	serum	/				yes	no	no
65	Amniocentesis	19	positive	30	serum	23	positive	32	serum	28	negative	>37	serum	/				/				no	no	no
66	Exposure 15d before	35	positive	34	serum	40	positive	35	serum	/				/				/				no	no	no
86	Exposure 7d before	22	positive	32	serum	26	positive	32	serum	32	positive	33	serum	38	negative	>37	serum	/				no	no	no
122	Symptoms 4d before	6	positive	31	serum	10	positive	31	serum	16	positive	33	serum	24	positive	32	serum	33	positive	32	serum	yes	no	yes
133	Symptoms 1d before	4	positive	35	serum	9	positive	36	serum	13	negative	>37	serum	/				/				yes	no	no
147	Symptoms 7d before	12	positive	29	serum	30	positive	30-28	both	36	positive	31	serum	41	positive	31	serum	/				yes	no	yes
162	Symptoms 9d before	12	positive	33-28	both	17	positive	33	serum	23	positive	36	serum	27	negative	>37	serum	/				no	no	no
218	Fetal anomaly (23w)	23	positive	30	serum	30	positive	30	serum	36	positive	32	serum	40	positive	36	serum	/				yes	yes	yes
222	Fetal anomaly (24w)	24	positive	31	serum	29	positive	33	serum	34	positive	33	serum	39	positive	36	serum	/				no	no	unrelated to Zika
239 (twins)	Symptoms 7d before	24	positive	30-26	both	29	positive	30	serum	/				/				/				yes	yes	yes
278	Symptoms 3d before	32	positive	32	serum	38	positive	35	serum	/				/				/				yes	no	no
296	Symptoms 2d before	0	positive	30	serum	5	positive	30	serum	10	positive	34	serum	16	negative	>37	serum	/				no	no	no
	Detection of viremia < 30 days
Cases	Reason for RT-PCR testing	Maternal infection diagnosis					1st follow-up				2nd follow-up				3rd follow-up				4th follow-up			Fetal / neonatal outcome
		GA	RT-PCR	CT	sample	GA	RT-PCR	CT	sample	GA	RT-PCR	CT	sample	GA	RT-PCR	CT	sample	GA	RT-PCR	CT	sample	Congenital infection	Fetal demise	CNS anomalies
5	Symptoms 8d before	32	positive	32	serum	35	negative	>37	serum	/				/				/				no	no	no
19	Fetal anomaly (16)	12	positive	31-28	both	16	negative	>37	serum	40	negative	>37	serum	/				/				yes	no	yes
71	Symptoms 2d before	16	positive	32-30	both	20	negative	>37	serum	38	negative	>37	serum	/				/				yes	no	no
73	Exposure 4d before	14	positive	33	serum	18	negative	>37	serum	37	negative	>37	serum	/				/				no	no	no
82	Amniocentesis	15	positive	30	serum	18	negative	>37	serum	38	negative	>37	serum	/				/				no	no	no
83	Fetal anomaly (28)	28	positive	35	serum	31	negative	>37	serum	41	negative	>37	serum	/				/				no	no	no
121	Symptoms 11d before	38	positive	29	urine	41	negative	>37	serum	/				/				/				no	no	no
136	Symptoms 5d before	21	positive	36	serum	25	negative	>37	serum	41	negative	>37	serum	/				/				yes	no	no
137	Symptoms 1d before	14	positive	36-31	both	18	negative	>37	serum	38	negative	>37	serum	/				/				no	no	no
145	Symptoms 3d before	22	positive	32	serum	25	negative	>37	serum	37	negative	>37	serum	/				/				no	no	no
154	Fetal anomaly (15)	15	positive	33	serum	18	negative	>37	serum	37	negative	>37	serum	/				/				no	no	no
219	Symptoms 6d before	22	positive	31	urine	26	negative	>37	serum	38	negative	>37	serum	/				/				no	no	no
236	Exposure 7d before	24	positive	30	serum	28	negative	>37	serum	/				/				/				no	no	no
245	Symptoms 2d before	12	positive	35	serum	16	negative	>37	serum	39	negative	>37	serum	/				/				yes	no	no
272	Fetal anomaly (32)	32	positive	37	serum	35	negative	>37	serum	/				/				/				yes	no	no
275	Amniocentesis	20	positive	34	serum	24	negative	>37	serum	38	negative	>37	serum	/				/				no	no	no
281	Amniocentesis	14	positive	33	serum	18	negative	>37	serum	40	negative	>37	serum	/				/				no	no	no
289	Symptoms 10d before	33	positive	35	serum	36	negative	>37	serum	/				/				/				no	no	no
295	Symptoms 3d before	12	positive	29	urine	16	negative	>37	serum	41	negative	>37	serum	/				/				no	no	no

## Sheet: Appendix 1 Table3
Appendix 1 Table 3. Baseline characteristics and maternal infection
					Positive RT-PCR							Reference groups
					with
					prolonged viremia				Positive RT-PCR					Non-infected
									w/o prolonged viremia
				n = 14				n = 19			Std. Diff.		n = 326			Std. Diff.
Maternal age
	Median - y.o. (IQR)			27		(25-27)		27		(27-30)	-0.04		28		(23-34)	-0.12
	Age > 35 y.o.			2		(14.2)		3		(15.8)	-0.05		55		(16.9)	-0.08
Previous pregnancies
	Gravidity - median (IQR)			4		(2-6)		5		(2-6)	-0.13		5		(2-7)	-0.15
	Parity - median (IQR)			3		(2-6)		3		(2-5)	0.10		3		(1-6)	0.03
	Congenital abnormalities - no (%)			0		(0.0)		1		(5.3)	-0.34		6		(1.8)	0.18
	IUFD - no (%)			1		(7.1)		0		(0.0)	0.39		8		(2.4)	0.22
Any maternal comorbiditiesπ – no (%)				3		(21.4)		4		(21.1)	0.01		78		(23.9)	-0.06
	Diabetes (previous or gestational)			1		(7.1)		1		(5.3)	0.07		17		(5.2)	0.08
	Vascular pathologies			1		(7.1)		2		(10.5)	-0.12		19		(5.8)	0.05
	Thrombophilia			1		(7.1)		0		(0.0)	0.39		3		(0.9)	0.32
	Severe anemia			0		(0.0)		1		(5.3)	-0.33		11		(3.4)	-0.26
	Co-infections*			0		(0.0)		1		(5.3)	-0.33		9		(2.7)	-0.24
	Lead poisoning			0		(0.0)		0		(0.0)	0		8		(2.5)	-0.23
	Alcohol consumption			0		(0.0)		0		(0.0)	0		7		(2.1)	-0.21
	Current smoker			0		(0.0)		1		(5.3)	-0.33		7		(2.1)	-0.21
	Others**			1		(7.1)		0		(0.0)	39.1		8		(2.5)	0.22
Dichorionic twins - no (%)				1		(7.1)		0		(0.0)	0.39		6		(1.8)	0.26
Risk of fetal aneuploidy
	> 1/250 – no/total no (%)			1/14		(7.1)		3/18		(16.7)	-0.30		14/278		(5.0)	0.09
Trimester of maternal infection diagnosis - no (%)													/
	T1			5		(35.7)		5		(26.3)	0.20
	T2			6		(42.9)		9		(47.4)	-0.09
	T3			3		(21.4)		5		(26.3)	-0.12
Maternal symptoms - no (%)				7		(50)		10		(52.6)	-0.05		0		(0.0)
	Number of symptoms
		- 1		1		(14.3)		2		(20.0)	-0.15
		- 2		2		(28.6)		3		(30.0)	-0.03
		- 3		2		(28.6)		3		(30.0)	-0.03
		- >3		2		(28.6)		2		(20.0)	0.20
	Type of symptoms
		- Fever		4		(57.1)		5		(50.0)	0.14
		- Rash		4		(57.1)		5		(50.0)	0.14
		- Arthralgia		3		(42.9)		4		(40.0)	0.06
		- Conjunctivitis		3		(42.9)		4		(40.0)	0.06
		- Headache		2		(28.6)		2		(20.0)	0.20
		- Myalgia		2		(28.6)		2		(20.0)	0.20
		- Asthenia		1		(14.3)		2		(20.0)	-0.15
		- Petechia		1		(14.3)		1		(10.0)	0.13
		- Neurologic		0		(0.0)		0		(0.0)	/
π Including patients with multiple comorbidities
* Positive ZIKV RT-PCR w/o prolonged viremia: one primary VZV.
* Non-infected: two primary toxoplasmosis, one primary CMV, three HIV and three primary VZV
** Anti-Lea alloimmunisation, denutrition, vitamin K deficit, increased HCG levels, history of mucopolysaccarosis
"Positive RT-PCR with prolonged viremia": pregnant women with proven Zika virus infection by positive RT-PCR at inclusion, with viremia > 30 days post-infection
"Positive RT-PCR w/o prolonged viremia": pregnant women with proven Zika virus infection by positive RT-PCR at inclusion, without prolonged viremia
"Non-infected": pregnant women who remained negative for ZIKV-serology
IQR: interquartile range
IUFD: intra-uterine fetal demise > 14wg
WG: weeks' gestation
Alcohol consumption was defined as a patient acknowledging having consumed at least one glass of alcohol during pregnancy.
Asthenia was defined as a patient presenting severe and unusual fatigue for several days

## Sheet: Appendix 1 Table 4
Appendix 1 Table 4. Fetal and neonatal outcomes and congenital infections.
				Positive RT-PCR										Reference groups
				with prolonged viremia					Positive RT-PCR without prolonged viremia										Non-infected
			n = 15 (1 twin pregnancy)								n = 19								n = 332 (6 twin pregnancies)
			n		(%)		n		(%)	crude RR	(95%CI)	aRR*	(95%CI)		n		(%)	crude RR	(95%CI)		aRR**	(95%CI)
ADVERSE OUTCOMES			6/15		(40.0)		1/19		(5.3)	7.6	(1.0-56.5)	7.2	(0.9-57.6)		20/332		(6.0)	6.6	(3.1-14.0)		6.7	(3.0-15.1)
	Fetal loss		2/15		(13.3)		0/19		(0.0)	NA		NA			4/332		(1.2)	11.1	(2.2-55.7)		10.7	(2.0-56.4)
	Neurological anomalies		4/14		(28.6)		1/19		(5.3)	5.4	(0.7-43.4)	4.2	(0.4-40.6)		17/331		(5.1)	5.5	(2.2-14.4)		6.4	(2.5-16.6)
CONGENITAL ZIKA INFECTION			9/15		(60.0)		5/19		(26.3)	2.3	(1.0-5.4)	2.3	(0.9-5.5)		0/332		(0.0)	NA			NA
RR = Relative Risks of prolonged viremia compared to the reference group, 95%CI = 95% confidence intervals, aRR = adjusted Relative Risks using generalized linear regression
* adjusted for maternal comorbidities and trimester of infection. Twin pregnancies were taken into account in the variance using a robust standard error option in the model.
** adjusted for maternal comorbidities. Twin pregnancies were taken into account in the variance using a robust standard error option in the model.
"Positive RT-PCR with prolonged viremia": pregnant women with proven Zika virus infection by positive RT-PCR at inclusion, with viremia > 30 days post-infection
"Positive RT-PCR w/o prolonged viremia": pregnant women with proven Zika virus infection by positive RT-PCR at inclusion, without prolonged viremia
"Non-infected": pregnant women who remained negative for ZIKV-serology
Twin pregnancies: only dichorionic twins were included. The denominators include all fetuses / neonates of the cohort, twins count for two. The analysis included a robust standard error option for twins.

## Sheet: Appendix 1 Table 5
Appendix 1 Table 5. Secondary fetal and neonatal outcomes
					Positive RT-PCR						Reference groups
					with
					prolonged viremia				Positive RT-PCR				Non-infected
									w/o prolonged viremia
				n = 15				n = 19				n = 332
					(including 1 twin pregnancy)								(including 6 twin pregnancies)
BIRTH
	Livebirth - no (%)			11		(73.3)		19		(100.0)		324		(97.6)
		Gestational age - Median (IQR)		38		(37-39)		38		(37-39)		37		(35-39)
		GA < 37 WG - no (%)		1		(6.7)		1		(5.3)		35		(10.8)
	Fetal loss - no (%)			2		(13.3)		0		(0.0)		4		(1.2)
		Gestational age - Median - WG (IQR)		32		(24-40)		/				33		(28-35)
	Termination of pregnancy - no (%)			2		(13.3)		0		(0.0)		4		(1.2)
		Gestational age - Median - WG (IQR)		28		(26-29)		/				29		(28-31)
BIOMETRY
	Birthweight - Median (IQR), g			2890		(1590-3140)		3330		(2890-3570)		3140		(2839-3442)
	Birthweight < P3 - no (%)			1		(6.7)		0		(0.0)		7		(2.1)
	HC - Median (IQR), cm			31.5		(30-33)		34		(33-34)		33		(32-34)
	HC < -2SD - no (%)			3		(20.0)		1		(5.3)		36		(9.0)
	HC < -3SD - no (%)			2		(13.3)		0		(0.0)		2		(0.6)
BIRTH DEFECTS - no (%)
	Neurologic anomalies			4/14		(28.6)		1		(5.3)		17/331		(5.1)
		Cortical developement anomaly		4		(28.6)		0		(0.0)		2		(0.6)
		Corpus callosum anomaly		4		(28.6)		1		(5.3)		9		(2.7)
		Calcifications or cystic lesions		3		(21.4)		1		(5.3)		6		(1.8)
		Posterior fossa anomaly		3		(21.4)		1		(5.3)		4		(1.2)
		Ventriculomegaly		4		(28.6)		0		(0.0)		2		(0.6)
		Arthrogryposis		2		(14.3)		0		(0.0)		0		(0.0)
		Neural tube defect		0		(0.0)		0		(0.0)		1		(0.3)
	Ocular anomalies			4/11		(36.4)		1/15		(6.7)		/
		Microphthalmia		1		(9.1)		0		(0.0)
		Macular atrophy		1		(9.1)		0		(0.0)
		Cataract		0		(0.0)		0		(0.0)
		Retinal hemorrhage		1		(9.1)		1		(6.7)
		Optic nerve dysplasia		1		(9.1)		0		(0.0)
	Other anomalies			0/14		(0.0)		2		(10.5)		11/331		(3.3)
		Congenital heart disease		0		(0.0)		0		(0.0)		3		(0.9)
		Genito-urinary tract anomaly		0		(0.0)		1		(5.3)		8		(2.4)
		Skeletal abnormalities		0		(0.0)		1		(5.3)		1		(0.3)
CLINICAL EXAMINATION - no (%)
	Any symptom at birth			5/11		(45.5)		5		(26.3)		29/324		(9.0)
		Hypertonia		1		(9.1)		1		(5.3)		2		(0.6)
		Dysphagia / swallowing disorders		1		(9.1)		1		(5.3)		1		(0.3)
		Hypotonia		0		(0.0)		2		(10.5)		18		(5.6)
		Hepatomegaly		2		(18.2)		1		(5.3)		5		(1.5)
		Jaundice		3		(27.3)		4		(21.1)		19		(5.9)
CONGENITAL ZIKA INFECTION - no (%)				9/15		(60.0)		5/19		(26.3)		/
	Asymptomatic			2/15		(13.3)		2/19		(10.5)
	Mild / moderate signes or symptoms			1/15		(6.7)		2/19		(10.5)
	Adverse outcomes			6/15		(40.0)		1/19		(5.3)
		Suspected Congenital Zika Syndrome		4/15		(26.7)		1/19		(5.3)
		Fetal loss		2/15		(13.3)		0/5		(0.0)
"Positive RT-PCR with prolonged viremia": pregnant women with proven Zika virus infection by positive RT-PCR at inclusion,
with viremia > 30 days post-infection
"Positive RT-PCR w/o prolonged viremia": pregnant women with proven Zika virus infection by positive RT-PCR at inclusion,
without prolonged viremia
"Non-infected": pregnant women who remained negative for ZIKV-serology
HC: head circumference
IQR: interquartile range
IUFD: intra-uterine fetal demise > 14wg
SD: standard deviation
WG: weeks' gestation
w/o: without
Twin pregnancies: only dichorionic twins were included. The denominators include all fetuses / neonates of the cohort, twins count for two.
Birth defects were assessed by prenatal ultrasounds including dedicated neurosonograms; and after birth by a clinical examination, repeated at day 3 post-partum, and by postnatal imaging including trans-fontanellar ultrasound (+/- CT and MRI) and a fundoscopy for neonates from Zika-infected mothers or those presenting prenatal cerebral / ocular anomalies or symptoms at birth.
For fetal losses, a macroscopic examination, post-mortem imaging (trans-fontanellar US and CT if > 24 weeks) and an anatomo-pathological examination were proposed.

## Sheet: Appendix 1 Table 6
Appendix 1 Table 6. Regression covariates, using robust standard error option
															Positive RT-PCR with prolonged viremia
															Compared to:
		Positive RT-PCR without prolonged viremia																					Non-infected
		Adverse outcomes										Congenital infection									Adverse outcomes							Congenital infection
			Total			IUFD		Neurological anomalies									Total				IUFD			Neurological anomalies
		RR	95%CI	p				RR	95%CI	p		RR	95%CI	p		RR	95%CI	p		RR	95%CI	p		RR	95%CI	p
Prolonged viremia		7.24	0.91-57.62	0.061		NA		4.23	0.44-40.6	0.212		2.27	0.93-5.49	0.07		6.7	2.97-15.09	0		10.71	2.04-56.37	0.005		5.62	2.18-14.50	0		NA
Trimester of maternal infection		0.54	0.24-1.26	0.159				0.38	0.09-1.48	0.165		0.96	0.58-1.59	0.892
Maternal comorbidities		0.49	0.07-3.28	0.464				0.7	0.10-5.02	0.723		0.86	0.33-2.28	0.769		0.89	0.38-2.08	0.787		1.41	0.25-7.95	0.693		0.73	0.26-2.06	0.552
Effects of the regression covariates and the robust standard error option are presented in the comparison of the adverse outcomes (neurologic anomalies and / or fetal loss) and confirmed congenial infections between the fetuses / neonates from Zika-infected mothers with prolonged viremia versus those from infected mothers without prolonged viremia and those from non-infected mothers. Maternal co-…

## Sheet: Appendix 1 Table 7
Appendix 1 Table 7. Sennsitivity analysis. Fetal and neonatal outcomes and congenital infections.
				Positive RT-PCR				Positive RT-PCR
				Stable or increased CT values				Decreased CT values			RR	(95%CI)
			n = 11 (1 twin pregnancy)				n= 23
			n		(%)		n		(%)
ADVERSE OUTCOMES			6/11		(54.5)		1/23		(4.3)		12.54	(1.7-91.9)
	Fetal loss		2/11		(18.2)		0/19		(0.0)		NA
	Neurological anomalies		4/10		(40.0)		1/23		(4.3)		9.2	(1.2-72.3)
CONGENITAL ZIKA INFECTION			7/11		(63.6)		7/23		(30.4)		2.1	(1.0-4.5)
To test the robustness of our findings, we conducted a sensitivity analysis using different criteria for the diagnosis of maternal prolonged viremia: we compared fetuses and neonates from patients with stable or increasing qPCR values between the inclusion and the first follow-up to those from mothers with a decreasing qPCR value. The RR of adverse outcomes (neurologic anomalies or fetal loss) an…
RR = Relative Risks of fetuses from Zika-infected mothers with qPCR values (CT, cycle threshold) remaining stable or increasing between the inclusion and the follow-up, compared to fetuses from infected mothers with decreasing qPCR values; CI = 95% confidence intervals
Twin pregnancies: only dichorionic twins were included. The denominators include all fetuses / neonates of the cohort, twins count for two. The analysis included a robust standard error option for twins.
